# Supplementary material for: catena-Poly[[bis­(pyridine-κN)nickel(II)]-μ-oxalato-κ4 O 1,O 2:O 1′,O 2′]
Source: Acta Crystallogr Sect E Struct Rep Online. 2008 Jul 19;64(Pt 8):m1040. doi: 10.1107/S1600536808021703 (PMC2961960; doi:10.1107/S1600536808021703)
Supplement: Supplementary file 1 [file e-64-m1040-sup1.cif]

##############################################################################
###                                                                        ###
###        Electronic paper (Acta Crystallographica Section E)             ###
###                                                                        ###
##############################################################################
#                                                                            #
# This CIF contains the data in a paper accepted for publication in Acta     #
# Crystallographica Section E. It conforms to the requirements of Notes      #
# for Authors for Section E, and has been peer reviewed under the auspices   #
# of the IUCr Commission on Journals.                                        #
#                                                                            #
# Full details of the Crystallographic Information File format               #
# are given in the paper "The Crystallographic Information File (CIF):       #
# a New Standard Archive File for Crystallography" by S. R. Hall, F. H.      #
# Allen and I. D. Brown [Acta Cryst. (1991), A47, 655-685].                  #
#                                                                            #
# The current version of the core CIF dictionary is obtainable from          #
# ftp://ftp.iucr.org/pub/cif_core.dic. The current version number is 2.4.    #
#                                                                            #
# Software is freely available for graphical display of the structure(s) in  #
# this CIF.  For information consult the CIF home page http://www.iucr.org/  #
# cif/home.html                                                              #
#                                                                            #
# This file may be used for bona fide research purposes within the           #
# scientific community so long as proper attribution is given to the journal # 
# article from which it was obtained.                                        #
#                                                                            #
##############################################################################
                                             
data_global
_audit_creation_method     'SHELXL97'
_journal_date_recd_electronic     2008-07-06
_journal_date_accepted     2008-07-12
_journal_name_full     'Acta Crystallographica, Section E'
_journal_year     2008
_journal_volume     64
_journal_issue      8
_journal_page_first     m1040
_journal_page_last     m1040
_journal_paper_category     QM
_journal_coeditor_code     HY2144
_publ_contact_author_name     'Zhen-Yu Xuan'
_publ_contact_author_address
;
Department of Laboratory and Equipment Management
Yanbian University
Yanbian 133002
People's Republic of China
;
_publ_contact_author_email     zyxuanchem@yahoo.cn
_publ_contact_author_fax     +86-433-2732449
_publ_contact_author_phone     +86-433-2732449
_publ_section_title
;\
<i>catena</i>-Poly[[bis(pyridine-\k<i>N</i>)nickel(II)]-\m-oxalato-\
\k^4^<i>O</i>^1^,<i>O</i>^2^:<i>O</i>^1'^,<i>O</i>^2'^]
;
loop_
    _publ_author_name
    _publ_author_address
    'Zhen-Yu Xuan'
;
Department of Laboratory and Equipment Management
Yanbian University
Yanbian 133002
People's Republic of China
;
    'Yong Che'
;
Department of Laboratory and Equipment Management
Yanbian University
Yanbian 133002
People's Republic of China
;
    'Yong-Chun Huang'
;
Department of Laboratory and Equipment Management
Yanbian University
Yanbian 133002
People's Republic of China
;
data_I
_audit_creation_method     SHELXL-97
_chemical_name_systematic
;
catena-Poly[[bis(pyridine-\kN)nickel(II)]-
\m-oxalato-\k^4^O^1^,O^2^:O^1'^,O^2'^]
;
_chemical_name_common     ?
_chemical_formula_moiety     'C12 H10 N2 Ni O4'
_chemical_formula_sum     'C12 H10 N2 Ni O4'
_chemical_formula_iupac     '[Ni (C2 O4) (C5 H5 N)2]'
_chemical_formula_weight     304.93
_chemical_melting_point     ?
_symmetry_cell_setting     Monoclinic
_symmetry_space_group_name_H-M     'C 2/c'
_symmetry_space_group_name_Hall     '-C 2yc'
loop_
    _symmetry_equiv_pos_as_xyz
    'x, y, z'
    '-x, y, -z+1/2'
    'x+1/2, y+1/2, z'
    '-x+1/2, y+1/2, -z+1/2'
    '-x, -y, -z'
    'x, -y, z-1/2'
    '-x+1/2, -y+1/2, -z'
    'x+1/2, -y+1/2, z-1/2'
_cell_length_a     14.357(3)
_cell_length_b     10.801(2)
_cell_length_c     8.6669(17)
_cell_angle_alpha     90.00
_cell_angle_beta     91.52(3)
_cell_angle_gamma     90.00
_cell_volume     1343.5(5)
_cell_formula_units_Z     4
_cell_measurement_reflns_used     1532
_cell_measurement_theta_min     3.31
_cell_measurement_theta_max     27.47
_cell_measurement_temperature     293(2)
_exptl_crystal_description     block
_exptl_crystal_colour     blue
_exptl_crystal_size_max     0.26
_exptl_crystal_size_mid     0.24
_exptl_crystal_size_min     0.22
_exptl_crystal_density_diffrn     1.508
_exptl_crystal_density_meas     ?
_exptl_crystal_density_method     'not measured'
_exptl_crystal_F_000     624
_exptl_absorpt_coefficient_mu     1.454
_exptl_absorpt_correction_type     multi-scan
_exptl_absorpt_process_details     '(ABSCOR; Higashi, 1995)'
_exptl_absorpt_correction_T_min     0.6401
_exptl_absorpt_correction_T_max     0.7257
_diffrn_ambient_temperature     293(2)
_diffrn_radiation_type     MoK\a
_diffrn_radiation_wavelength     0.71073
_diffrn_radiation_source     'rotating anode'
_diffrn_radiation_monochromator     graphite
_diffrn_measurement_device_type     'Rigaku R-AXIS RAPID'
_diffrn_measurement_method     \w
_diffrn_detector_area_resol_mean     '10.0'
_diffrn_reflns_number     6433
_diffrn_reflns_av_R_equivalents     0.0411
_diffrn_reflns_av_sigmaI/netI     0.0301
_diffrn_reflns_theta_min     3.31
_diffrn_reflns_theta_max     27.47
_diffrn_reflns_theta_full     27.47
_diffrn_measured_fraction_theta_max     0.988
_diffrn_measured_fraction_theta_full     0.988
_diffrn_reflns_limit_h_min     -18
_diffrn_reflns_limit_h_max     18
_diffrn_reflns_limit_k_min     -13
_diffrn_reflns_limit_k_max     13
_diffrn_reflns_limit_l_min     -11
_diffrn_reflns_limit_l_max     10
_diffrn_standards_number     ?
_diffrn_standards_interval_count     ?
_diffrn_standards_interval_time     ?
_diffrn_standards_decay_%     ?
_reflns_number_total     1519
_reflns_number_gt     1297
_reflns_threshold_expression     I>2\s(I)
_refine_ls_structure_factor_coef     Fsqd
_refine_ls_matrix_type     full
_refine_ls_R_factor_all     0.0498
_refine_ls_R_factor_gt     0.0415
_refine_ls_wR_factor_gt     0.0983
_refine_ls_wR_factor_ref     0.1026
_refine_ls_goodness_of_fit_ref     1.043
_refine_ls_restrained_S_all     1.043
_refine_ls_number_reflns     1519
_refine_ls_number_parameters     87
_refine_ls_number_restraints     0
_refine_ls_hydrogen_treatment     constr
_refine_ls_weighting_scheme     calc
_refine_ls_weighting_details
         'calc w=1/[\s^2^(Fo^2^)+(0.0487P)^2^+1.5041P] where P=(Fo^2^+2Fc^2^)/3'
_atom_sites_solution_hydrogens     geom
_atom_sites_solution_primary     direct
_atom_sites_solution_secondary     difmap
_refine_ls_shift/su_max     0.000
_refine_ls_shift/su_mean     0.000
_refine_diff_density_max     0.727
_refine_diff_density_min     -0.300
_refine_ls_extinction_method     none
_refine_ls_extinction_coef     ?
loop_
    _atom_type_symbol
    _atom_type_description
    _atom_type_scat_dispersion_real
    _atom_type_scat_dispersion_imag
    _atom_type_scat_source
    'C' 'C' 0.0033 0.0016
                         'International Tables Vol C Tables 4.2.6.8 and 6.1.1.4'
    'H' 'H' 0.0000 0.0000
                         'International Tables Vol C Tables 4.2.6.8 and 6.1.1.4'
    'N' 'N' 0.0061 0.0033
                         'International Tables Vol C Tables 4.2.6.8 and 6.1.1.4'
    'O' 'O' 0.0106 0.0060
                         'International Tables Vol C Tables 4.2.6.8 and 6.1.1.4'
    'Ni' 'Ni' 0.3393 1.1124
                         'International Tables Vol C Tables 4.2.6.8 and 6.1.1.4'
_computing_data_collection     'PROCESS-AUTO (Rigaku, 1998)'
_computing_cell_refinement     'PROCESS-AUTO (Rigaku, 1998)'
_computing_data_reduction     'PROCESS-AUTO (Rigaku, 1998)'
_computing_structure_solution     'SHELXS97 (Sheldrick, 2008)'
_computing_structure_refinement     'SHELXL97 (Sheldrick, 2008)'
_computing_molecular_graphics     'SHELXTL (Sheldrick, 2008)'
_computing_publication_material     'SHELXTL (Sheldrick, 2008)'
loop_
    _atom_site_type_symbol
    _atom_site_label
    _atom_site_fract_x
    _atom_site_fract_y
    _atom_site_fract_z
    _atom_site_U_iso_or_equiv
    _atom_site_adp_type
    _atom_site_calc_flag
    _atom_site_refinement_flags
    _atom_site_occupancy
    _atom_site_disorder_assembly
    _atom_site_disorder_group
    Ni Ni1 0.5000 0.35667(4) 0.2500 0.04167(19) Uani d S 1 . .
    O O1 0.57949(11) 0.49601(17) 0.1553(2) 0.0468(4) Uani d . 1 . .
    O O2 0.57299(12) 0.62481(16) -0.0453(2) 0.0465(4) Uani d . 1 . .
    N N1 0.59041(14) 0.2248(2) 0.1633(3) 0.0491(5) Uani d . 1 . .
    C C1 0.5679(2) 0.1569(3) 0.0391(5) 0.0726(10) Uani d . 1 . .
    H H1 0.5088 0.1664 -0.0059 0.090 Uiso calc . 1 . .
    C C2 0.6274(3) 0.0743(4) -0.0251(6) 0.0911(13) Uani d . 1 . .
    H H2 0.6085 0.0290 -0.1116 0.090 Uiso calc . 1 . .
    C C3 0.7145(3) 0.0584(3) 0.0378(5) 0.0790(11) Uani d . 1 . .
    H H3 0.7558 0.0019 -0.0040 0.090 Uiso calc . 1 . .
    C C4 0.7395(2) 0.1274(4) 0.1630(5) 0.0725(10) Uani d . 1 . .
    H H4 0.7986 0.1190 0.2083 0.090 Uiso calc . 1 . .
    C C5 0.6764(2) 0.2103(3) 0.2231(4) 0.0592(8) Uani d . 1 . .
    H H5 0.6946 0.2577 0.3083 0.090 Uiso calc . 1 . .
    C C6 0.54390(16) 0.5345(2) 0.0324(3) 0.0405(5) Uani d . 1 . .
loop_
    _atom_site_aniso_label
    _atom_site_aniso_U_11
    _atom_site_aniso_U_22
    _atom_site_aniso_U_33
    _atom_site_aniso_U_12
    _atom_site_aniso_U_13
    _atom_site_aniso_U_23
    Ni1 0.0290(2) 0.0460(3) 0.0499(3) 0.000 -0.00167(18) 0.000
    O1 0.0341(9) 0.0554(11) 0.0503(11) -0.0087(7) -0.0082(8) 0.0032(8)
    O2 0.0358(9) 0.0508(10) 0.0527(11) -0.0083(7) -0.0047(8) 0.0002(8)
    N1 0.0351(11) 0.0486(12) 0.0637(15) 0.0030(9) 0.0034(10) 0.0006(10)
    C1 0.0480(17) 0.074(2) 0.096(3) 0.0063(15) -0.0007(17) -0.0296(19)
    C2 0.067(2) 0.089(3) 0.118(3) 0.007(2) 0.011(2) -0.043(3)
    C3 0.060(2) 0.068(2) 0.110(3) 0.0157(17) 0.025(2) -0.009(2)
    C4 0.0438(16) 0.086(2) 0.088(3) 0.0185(15) 0.0097(16) 0.021(2)
    C5 0.0401(14) 0.070(2) 0.067(2) 0.0114(13) 0.0028(13) 0.0074(15)
    C6 0.0293(11) 0.0451(13) 0.0470(14) -0.0015(10) 0.0014(10) -0.0054(11)
loop_
    _geom_bond_atom_site_label_1
    _geom_bond_atom_site_label_2
    _geom_bond_site_symmetry_2
    _geom_bond_distance
    _geom_bond_publ_flag
    Ni1 O2 6_566 2.046(2) y
    Ni1 O2 5_665 2.046(2) ?
    Ni1 O1 . 2.0716(18) y
    Ni1 O1 2_655 2.0716(18) ?
    Ni1 N1 . 2.081(2) y
    Ni1 N1 2_655 2.081(2) ?
    O1 C6 . 1.240(3) ?
    O2 C6 . 1.263(3) ?
    O2 Ni1 5_665 2.046(2) ?
    N1 C1 . 1.335(4) ?
    N1 C5 . 1.336(3) ?
    C1 C2 . 1.364(5) ?
    C1 H1 . 0.9300 ?
    C2 C3 . 1.362(6) ?
    C2 H2 . 0.9300 ?
    C3 C4 . 1.357(6) ?
    C3 H3 . 0.9300 ?
    C4 C5 . 1.385(5) ?
    C4 H4 . 0.9300 ?
    C5 H5 . 0.9300 ?
    C6 C6 5_665 1.556(4) ?
loop_
    _geom_angle_atom_site_label_1
    _geom_angle_atom_site_label_2
    _geom_angle_atom_site_label_3
    _geom_angle_site_symmetry_1
    _geom_angle_site_symmetry_3
    _geom_angle
    _geom_angle_publ_flag
    O2 Ni1 O2 6_566 5_665 168.78(10) y
    O2 Ni1 O1 6_566 . 89.88(7) y
    O2 Ni1 O1 5_665 . 81.96(7) y
    O2 Ni1 O1 6_566 2_655 81.96(7) ?
    O2 Ni1 O1 5_665 2_655 89.88(7) ?
    O1 Ni1 O1 . 2_655 86.81(11) y
    O2 Ni1 N1 6_566 . 94.02(8) y
    O2 Ni1 N1 5_665 . 93.66(9) y
    O1 Ni1 N1 . . 89.92(9) y
    O1 Ni1 N1 2_655 . 174.81(8) y
    O2 Ni1 N1 6_566 2_655 93.66(9) ?
    O2 Ni1 N1 5_665 2_655 94.02(8) ?
    O1 Ni1 N1 . 2_655 174.81(8) ?
    O1 Ni1 N1 2_655 2_655 89.92(9) ?
    N1 Ni1 N1 . 2_655 93.61(13) y
    C6 O1 Ni1 . . 111.39(15) ?
    C6 O2 Ni1 . 5_665 111.64(15) ?
    C1 N1 C5 . . 116.8(3) ?
    C1 N1 Ni1 . . 121.8(2) ?
    C5 N1 Ni1 . . 121.3(2) ?
    N1 C1 C2 . . 123.1(3) ?
    N1 C1 H1 . . 118.4 ?
    C2 C1 H1 . . 118.4 ?
    C3 C2 C1 . . 119.9(4) ?
    C3 C2 H2 . . 120.1 ?
    C1 C2 H2 . . 120.1 ?
    C4 C3 C2 . . 118.1(3) ?
    C4 C3 H3 . . 121.0 ?
    C2 C3 H3 . . 121.0 ?
    C3 C4 C5 . . 119.7(3) ?
    C3 C4 H4 . . 120.2 ?
    C5 C4 H4 . . 120.2 ?
    N1 C5 C4 . . 122.4(3) ?
    N1 C5 H5 . . 118.8 ?
    C4 C5 H5 . . 118.8 ?
    O1 C6 O2 . . 125.6(2) ?
    O1 C6 C6 . 5_665 117.5(3) ?
    O2 C6 C6 . 5_665 116.9(3) ?
