# Supplementary material for: catena-Poly[[bis­(pyridine-κN)nickel(II)]-μ-oxalato-κ4 O 1,O 2:O 1′,O 2′]
Source: Acta Crystallogr Sect E Struct Rep Online. 2008 Jul 19;64(Pt 8):m1040. doi: 10.1107/S1600536808021703 (PMC2961960; doi:10.1107/S1600536808021703)
Supplement: Supplementary file 2 [file e-64-m1040-Isup2.hkl]

# 
# h,k,l, Fc-squared, Fo-squared, sigma(Fo-squared) and status flag 
# 
data_I
_shelx_title ' sad in C2/c' 
_shelx_refln_list_code          4 
_shelx_F_calc_maximum      208.06 
_exptl_crystal_F_000       624.00 
_reflns_d_resolution_high  0.7703 
 
loop_ 
 _symmetry_equiv_pos_as_xyz 
 'x, y, z' 
 '-x, y, -z+1/2' 
 'x+1/2, y+1/2, z' 
 '-x+1/2, y+1/2, -z+1/2' 
 '-x, -y, -z' 
 'x, -y, z-1/2' 
 '-x+1/2, -y+1/2, -z' 
 'x+1/2, -y+1/2, z-1/2' 
 
_cell_length_a    14.3569 
_cell_length_b    10.8010 
_cell_length_c     8.6669 
_cell_angle_alpha  90.000 
_cell_angle_beta   91.521 
_cell_angle_gamma  90.000 
 
_shelx_F_squared_multiplier     1.000 
 
loop_ 
 _refln_index_h 
 _refln_index_k 
 _refln_index_l 
 _refln_F_squared_calc 
 _refln_F_squared_meas 
 _refln_F_squared_sigma 
 _refln_observed_status 
   4   0   0     4067.74     3886.03     49.56 o 
   6   0   0     2342.02     2691.13     84.61 o 
   8   0   0       45.60       34.56      5.50 o 
  10   0   0     2614.75     2741.93     87.50 o 
  12   0   0     4668.17     4935.45     93.34 o 
  14   0   0     1828.59     1826.07     45.94 o 
  16   0   0      684.26      663.59     46.43 o 
  18   0   0      117.01      129.95     21.73 o 
   3   1   0    21870.03    23844.34    274.52 o 
   5   1   0       18.86       19.40      2.72 o 
   7   1   0       22.12       11.60      3.78 o 
   9   1   0       21.00       24.91      4.63 o 
  11   1   0     1904.05     1992.02     31.41 o 
  13   1   0      801.86      809.33     19.87 o 
  15   1   0      402.02      449.89     19.80 o 
  17   1   0       33.89       48.04     12.40 o 
   0   2   0      815.10      793.01      8.16 o 
   4   2   0        7.99        8.06      2.52 o 
   6   2   0     2158.99     2147.30     30.85 o 
   8   2   0      170.53      117.06      9.26 o 
  10   2   0      552.11      559.97     12.64 o 
  12   2   0      762.28      737.36     17.82 o 
  14   2   0       10.49       22.01      7.65 o 
  16   2   0       49.16       54.81     13.17 o 
  18   2   0       24.43       19.39     14.72 o 
   1   3   0       19.79       34.39      2.10 o 
   3   3   0     3844.99     3769.14     51.15 o 
   5   3   0     7964.32     7832.22     80.39 o 
   7   3   0     7423.91     7459.73     84.73 o 
   9   3   0     4315.46     4199.31     54.94 o 
  11   3   0      859.68      841.94     15.69 o 
  13   3   0      484.95      455.07     19.80 o 
  15   3   0      936.04      899.02     43.98 o 
  17   3   0      263.71      257.17     18.42 o 
   0   4   0     3172.96     3351.91     29.01 o 
   2   4   0     2641.41     2399.71     19.13 o 
   4   4   0     8453.81     8995.92     78.02 o 
   6   4   0     2416.79     2310.79     22.94 o 
   8   4   0     3808.76     3948.84     44.65 o 
  10   4   0      340.01      375.96     22.88 o 
  12   4   0      893.99      934.50     20.89 o 
  14   4   0     1053.95     1110.79     26.38 o 
  16   4   0      840.17      865.67     26.62 o 
   3   5   0       20.15       60.81      4.64 o 
   5   5   0      128.46      119.50      8.43 o 
   7   5   0      108.83      138.48      5.11 o 
   9   5   0        5.15       -0.77      3.05 o 
  11   5   0      799.21      826.34     20.42 o 
  13   5   0       27.42       41.44     10.91 o 
  15   5   0       18.61       28.59     10.59 o 
  17   5   0        9.63        4.19      9.28 o 
   0   6   0     2517.68     2070.70     22.37 o 
   2   6   0     4434.52     4006.18     47.73 o 
   4   6   0     1647.90     1644.97     19.83 o 
   6   6   0      172.52      152.83      7.07 o 
   8   6   0       44.63       36.15      4.35 o 
  10   6   0      117.61       94.91     12.47 o 
  12   6   0      754.02      673.75     18.08 o 
  14   6   0      323.70      279.29     22.90 o 
  16   6   0      224.94      223.14     14.92 o 
   1   7   0     9051.36     9004.11     82.01 o 
   3   7   0      821.57      715.32     12.48 o 
   5   7   0      543.14      585.40     14.39 o 
   7   7   0      218.95      216.21     13.47 o 
   9   7   0      941.60      890.84     20.68 o 
  11   7   0     1547.76     1429.28     29.80 o 
  13   7   0      805.11      779.22     23.54 o 
  15   7   0      313.38      296.04     32.10 o 
   0   8   0     2292.00     2328.30     35.20 o 
   2   8   0     1674.86     1718.19     20.10 o 
   4   8   0      357.73      397.96     15.30 o 
   6   8   0       94.80       92.32      7.84 o 
   8   8   0       41.25       42.63      8.76 o 
  10   8   0      189.67      169.61     13.05 o 
  12   8   0      753.66      704.54     40.63 o 
  14   8   0      227.90      227.90     27.85 o 
   1   9   0        8.91        9.74      1.84 o 
   3   9   0       29.06       21.31      6.81 o 
   5   9   0      235.74      255.69     14.85 o 
   7   9   0      355.01      354.53     16.94 o 
   9   9   0       53.17       69.49     11.76 o 
  11   9   0       21.55       32.83     11.58 o 
  13   9   0       16.97       13.00     17.46 o 
   0  10   0      593.78      572.09     12.62 o 
   2  10   0      540.58      541.47     13.13 o 
   4  10   0      901.30      961.04     21.14 o 
   6  10   0      414.45      402.77     21.66 o 
   8  10   0      353.39      420.76     21.32 o 
  10  10   0      123.39      120.84     14.87 o 
  12  10   0       14.91       22.65     16.78 o 
   1  11   0      235.03      237.98     11.88 o 
   3  11   0      532.21      555.04     20.31 o 
   5  11   0      392.44      404.32     14.98 o 
   7  11   0      407.72      418.72     18.00 o 
   9  11   0       54.35       43.77     16.71 o 
  11  11   0        8.32        3.19     12.95 o 
   0  12   0      110.74      109.61     19.32 o 
   2  12   0        8.96        1.65      6.46 o 
   4  12   0       35.68       29.37     10.44 o 
   6  12   0        7.35       17.80     11.16 o 
   8  12   0        2.56       18.43     13.83 o 
   1  13   0        1.52       -1.16     10.89 o 
   3  13   0       31.12       51.42     19.01 o 
   5  13   0      106.27       82.88     16.55 o 
 -17   1   1      311.96      268.58     18.37 o 
 -15   1   1      164.26      136.71     14.29 o 
 -13   1   1     1029.90     1009.58     22.60 o 
 -11   1   1     2526.25     2542.60     36.22 o 
  -9   1   1     1538.28     1468.96     22.92 o 
  -7   1   1     1931.32     1880.88     23.38 o 
  -5   1   1     3308.92     3267.08     30.08 o 
  -3   1   1     1359.88     1467.28     12.96 o 
  -1   1   1     9159.29    10094.83    169.22 o 
   1   1   1    43288.99    49247.11    702.62 o 
   3   1   1     1167.60     1077.79     13.18 o 
   5   1   1     3040.32     3092.28     32.78 o 
   7   1   1       69.83       47.17      4.54 o 
   9   1   1     1761.11     1728.78     22.89 o 
  11   1   1     3238.77     3211.65     43.70 o 
  13   1   1     1600.89     1560.36     31.44 o 
  15   1   1      213.71      256.07     19.09 o 
  17   1   1      279.21      308.36     21.40 o 
 -18   2   1      465.65      489.32     32.98 o 
 -16   2   1      624.55      626.19     21.15 o 
 -14   2   1     1183.43     1269.42     33.25 o 
 -12   2   1      120.22      134.93      9.69 o 
 -10   2   1     1870.11     1796.12     23.99 o 
  -8   2   1     1177.85     1069.74     14.97 o 
  -6   2   1    12486.48    13138.95    158.77 o 
  -4   2   1    13599.91    13989.88    159.58 o 
   0   2   1     1377.61     1356.35      8.88 o 
   2   2   1      456.83      437.65      5.74 o 
   4   2   1       18.47       35.33      3.61 o 
   6   2   1     2219.86     2353.93     23.10 o 
   8   2   1     6078.44     6174.64     85.16 o 
  10   2   1     4061.09     4086.42     56.04 o 
  12   2   1     2607.52     2626.67     39.70 o 
  14   2   1     1363.39     1386.55     31.37 o 
  16   2   1      314.55      357.66     18.87 o 
  18   2   1       93.67      110.52     17.65 o 
 -17   3   1       91.21       97.69     17.30 o 
 -15   3   1      199.77      243.80     16.97 o 
 -13   3   1      762.04      807.99     22.05 o 
 -11   3   1      144.38      147.28      9.67 o 
  -9   3   1       87.70      120.01      7.05 o 
  -7   3   1     1474.16     1490.72     19.67 o 
  -1   3   1      519.98      432.38      4.88 o 
   1   3   1     1490.40     1490.61      9.77 o 
   3   3   1        2.81        6.03      1.69 o 
   5   3   1       99.88      123.34      4.69 o 
   7   3   1       69.80       98.51      8.81 o 
   9   3   1     2108.06     2296.29     30.83 o 
  11   3   1      241.36      271.13     14.38 o 
  13   3   1      189.54      228.56     11.21 o 
  15   3   1      167.10      181.38     15.27 o 
  17   3   1       96.41      114.73     15.77 o 
 -16   4   1      156.72       97.33     19.65 o 
 -14   4   1      545.00      477.95     16.15 o 
 -12   4   1       18.49       15.96      7.82 o 
 -10   4   1      134.79      124.96      9.51 o 
  -8   4   1      644.86      545.72     11.02 o 
  -6   4   1      520.84      454.73      8.03 o 
  -4   4   1     5299.19     4945.92     38.47 o 
   2   4   1     2435.74     2457.11     18.96 o 
   4   4   1     1181.41     1084.27      8.83 o 
   6   4   1     1478.86     1285.10     16.46 o 
   8   4   1     1166.18     1045.43     16.18 o 
  10   4   1     1348.54     1251.00     21.72 o 
  12   4   1        1.31        7.57      6.04 o 
  14   4   1       88.76       87.21     15.75 o 
  16   4   1       23.13        9.20      9.79 o 
 -17   5   1      515.90      447.53     26.35 o 
 -15   5   1     1039.60     1065.51     32.34 o 
 -13   5   1      709.07      663.95     18.41 o 
 -11   5   1      724.32      710.87     16.76 o 
  -9   5   1      328.83      373.60     11.18 o 
  -7   5   1     1092.53     1069.97     13.61 o 
  -5   5   1     1945.99     1772.99     13.94 o 
  -3   5   1     6950.44     6966.52     77.85 o 
  -1   5   1     7206.06     6989.32     49.71 o 
   1   5   1     1553.68     1397.76     20.41 o 
   3   5   1     5086.32     5132.01     52.79 o 
   5   5   1     5347.73     5394.47     47.22 o 
   7   5   1     4881.91     4714.29     54.10 o 
   9   5   1     2676.91     2627.43     32.03 o 
  11   5   1      272.35      238.90     10.80 o 
  13   5   1      792.61      753.70     20.31 o 
  15   5   1      173.08      178.12     15.29 o 
  17   5   1      254.99      222.64     18.83 o 
 -16   6   1      256.27      212.02     21.83 o 
 -14   6   1      382.73      398.56     19.45 o 
 -12   6   1      230.82      230.07     11.80 o 
 -10   6   1      298.10      291.19     19.91 o 
  -8   6   1       45.49       46.54      7.20 o 
  -6   6   1     1283.57     1335.75     23.26 o 
  -4   6   1     1568.59     1437.72     21.34 o 
  -2   6   1     2751.16     2867.26     40.86 o 
   0   6   1     4529.03     4593.91     35.48 o 
   2   6   1     3257.82     3277.87     37.55 o 
   4   6   1       88.05       79.32      4.58 o 
   6   6   1     2004.42     2080.44     19.46 o 
   8   6   1      536.51      564.15      9.96 o 
  10   6   1     2171.40     2193.14     35.03 o 
  12   6   1     1081.87     1087.26     35.30 o 
  14   6   1      106.60      109.39     12.27 o 
  16   6   1       21.16       12.32     10.32 o 
 -15   7   1       28.71       31.46     11.27 o 
 -13   7   1        0.06        2.05      6.51 o 
 -11   7   1       47.85       24.16      6.19 o 
  -9   7   1      245.72      226.21      6.90 o 
  -7   7   1      181.01      171.49     11.09 o 
  -5   7   1       19.04        9.28      5.93 o 
  -3   7   1       88.06      110.44      5.75 o 
  -1   7   1      152.43      206.69      6.99 o 
   1   7   1        0.38        4.96      1.75 o 
   3   7   1       23.44       16.88      2.75 o 
   5   7   1       16.62       17.22      4.68 o 
   7   7   1        2.43        1.05      2.14 o 
   9   7   1      305.34      297.96     17.09 o 
  11   7   1       12.21       18.77      7.45 o 
  13   7   1        2.94       -0.63      6.13 o 
  15   7   1       80.87       65.61     16.01 o 
 -14   8   1        7.10       -3.22     11.38 o 
 -12   8   1      313.84      276.14     35.40 o 
 -10   8   1      754.81      516.99     80.60 o 
  -8   8   1      730.25      709.56     18.59 o 
  -6   8   1     1600.35     1573.56     29.47 o 
  -4   8   1      865.65      836.36     16.76 o 
  -2   8   1      957.30      845.54     17.66 o 
   0   8   1     1976.18     1836.41     17.18 o 
   2   8   1      936.07      907.49     12.64 o 
   4   8   1      117.87       92.07      5.08 o 
   6   8   1       70.60       55.27      8.24 o 
   8   8   1       69.76       52.84      6.09 o 
  10   8   1      719.40      591.14     33.29 o 
  12   8   1      736.60      613.09     48.09 o 
  14   8   1      325.49      357.28     33.12 o 
 -13   9   1      131.04      121.51     17.67 o 
 -11   9   1      280.33      286.05     27.96 o 
  -9   9   1      745.79      738.69     31.88 o 
  -7   9   1      674.01      719.82     21.22 o 
  -5   9   1      736.47      758.00     24.49 o 
  -3   9   1     1714.51     1662.61     29.99 o 
  -1   9   1     1566.56     1545.58     23.66 o 
   1   9   1      831.47      823.57     14.04 o 
   3   9   1      440.11      357.48     26.53 o 
   5   9   1      241.06      255.84     11.18 o 
   7   9   1      187.94      186.66     15.04 o 
   9   9   1      479.97      372.87     55.58 o 
  11   9   1      360.32      380.52     19.05 o 
  13   9   1      457.57      458.12     26.93 o 
 -12  10   1        6.41        2.51     11.98 o 
 -10  10   1        0.36       -3.33     10.44 o 
  -8  10   1       56.21       68.64     12.68 o 
  -6  10   1      319.55      318.54     15.42 o 
  -4  10   1      484.77      496.68     16.43 o 
  -2  10   1      381.87      364.62     21.29 o 
   0  10   1        3.48        3.68      2.45 o 
   2  10   1       33.59       29.99      2.96 o 
   4  10   1        8.43        3.93      5.69 o 
   6  10   1        9.74        9.52      7.45 o 
   8  10   1       57.54       54.46     10.82 o 
  10  10   1      122.45      131.88     17.64 o 
  12  10   1       29.92       35.52     20.37 o 
 -11  11   1       14.27       13.59     18.50 o 
  -9  11   1       57.97       45.46     12.23 o 
  -7  11   1       48.64       44.36     13.02 o 
  -5  11   1        3.54        5.69     12.98 o 
  -3  11   1       20.89       33.43      9.26 o 
  -1  11   1        1.04        9.34      7.06 o 
   1  11   1      146.35      108.75      6.97 o 
   3  11   1      415.25      436.68     18.38 o 
   5  11   1      253.19      293.83     14.99 o 
   7  11   1      115.45      107.43     11.75 o 
   9  11   1       34.39       44.55     12.66 o 
  11  11   1        0.50        6.87     11.69 o 
  -8  12   1       55.62       50.93     13.93 o 
  -6  12   1      293.35      328.45     29.44 o 
  -4  12   1      280.88      265.50     19.80 o 
  -2  12   1      330.92      339.38     16.30 o 
   0  12   1       91.30       86.49     11.70 o 
   2  12   1      113.11      103.77     14.27 o 
   4  12   1      271.91      289.88     20.95 o 
   6  12   1      327.28      380.33     28.43 o 
   8  12   1      265.91      203.05     34.39 o 
  -5  13   1       80.77       52.58     14.09 o 
  -3  13   1      107.82       98.61     22.06 o 
  -1  13   1       96.63       86.87     31.56 o 
   1  13   1      167.11      152.14     20.16 o 
   3  13   1       17.47        3.54     14.32 o 
   5  13   1       72.69       75.72     32.51 o 
 -18   0   2      218.89      234.84     30.81 o 
 -16   0   2      395.26      413.23     26.76 o 
 -14   0   2       10.80        7.64      9.92 o 
 -12   0   2     4324.66     4284.81     83.42 o 
 -10   0   2     6108.71     6175.33    109.57 o 
  -8   0   2    10849.82    11240.10    197.52 o 
  -6   0   2     5729.36     5719.49     84.52 o 
  -4   0   2     1444.34     1451.99     22.36 o 
   2   0   2     9122.53     9901.87    169.89 o 
   4   0   2    13629.17    14973.34    258.67 o 
   6   0   2    16448.65    16933.22    307.13 o 
   8   0   2     1653.10     1382.25     33.52 o 
  10   0   2     2793.69     2717.97     72.81 o 
  12   0   2     3432.68     3252.25     73.26 o 
  14   0   2      854.31      890.56     36.74 o 
  16   0   2      329.33      390.94     25.63 o 
  18   0   2      171.44      160.02     28.64 o 
 -17   1   2       85.34       85.09     17.76 o 
 -15   1   2      497.84      508.90     19.94 o 
 -13   1   2      562.72      607.31     16.71 o 
 -11   1   2      663.72      655.82     14.68 o 
  -9   1   2     4029.06     4053.92     54.89 o 
  -7   1   2     1783.83     1838.54     24.11 o 
  -5   1   2     2920.92     3091.35     30.82 o 
  -3   1   2     2144.53     2322.43     21.44 o 
  -1   1   2     5473.74     5809.20     60.92 o 
   1   1   2     1329.40     1314.75     10.13 o 
   3   1   2     5189.83     5530.19     53.45 o 
   5   1   2     1499.74     1513.47     16.18 o 
   7   1   2     2385.82     2484.82     29.48 o 
   9   1   2     2317.40     2368.54     29.38 o 
  11   1   2      901.48      936.94     18.73 o 
  13   1   2      616.67      638.18     20.57 o 
  15   1   2      651.97      682.72     24.98 o 
  17   1   2      101.01       88.48     16.35 o 
 -18   2   2       43.65       32.77     14.04 o 
 -16   2   2       22.42       20.51     10.55 o 
 -14   2   2       54.10       58.54      9.40 o 
 -12   2   2      159.52      135.20      9.60 o 
 -10   2   2       90.37       98.57      7.12 o 
  -8   2   2       65.11       66.11      7.91 o 
  -6   2   2     2954.46     2943.50     29.84 o 
  -2   2   2       64.54       76.37      3.69 o 
   0   2   2    11196.82    11914.00    102.38 o 
   4   2   2       13.85       10.66      2.90 o 
   6   2   2       34.85       30.94      4.78 o 
   8   2   2      162.41      115.33      9.13 o 
  10   2   2      153.05      155.72     21.72 o 
  12   2   2       77.75       63.20      9.51 o 
  14   2   2       15.13       25.79      9.00 o 
  16   2   2        2.32       19.14     10.20 o 
  18   2   2       20.11       20.83     12.30 o 
 -17   3   2      466.15      519.17     23.55 o 
 -15   3   2      576.86      558.73     25.65 o 
 -13   3   2      512.41      518.78     25.20 o 
 -11   3   2       16.64        8.73      5.77 o 
  -9   3   2      254.13      232.60     11.36 o 
  -7   3   2     2865.47     2660.33     28.39 o 
  -5   3   2    14543.05    15724.30    198.01 o 
  -3   3   2    29578.55    30601.50    449.71 o 
  -1   3   2    14215.46    14730.79    128.08 o 
   1   3   2       26.89       14.26      1.70 o 
   3   3   2     1618.77     1621.74     14.37 o 
   5   3   2      644.10      579.38      8.42 o 
   7   3   2     6502.31     6470.94     74.50 o 
   9   3   2     3995.69     3995.38     50.57 o 
  11   3   2     1748.59     1774.40     29.06 o 
  13   3   2      116.18      101.20     17.19 o 
  15   3   2      222.22      212.49     25.32 o 
  17   3   2       96.11       84.66     16.53 o 
 -16   4   2      495.45      507.21     26.55 o 
 -14   4   2      217.17      254.78     18.19 o 
 -12   4   2      180.45      187.05     21.72 o 
 -10   4   2        9.04       19.09      5.75 o 
  -8   4   2     2530.54     2780.67     32.77 o 
  -6   4   2     6023.68     6131.68     68.74 o 
  -4   4   2    20709.66    22295.90    273.65 o 
  -2   4   2     8058.67     8495.96     81.74 o 
   0   4   2      148.91      135.69      4.63 o 
   2   4   2      654.82      742.62     13.27 o 
   4   4   2     1922.61     2034.60     20.98 o 
   6   4   2     5724.98     5920.50     65.98 o 
   8   4   2     8064.83     8291.49    106.39 o 
  10   4   2     2666.39     2724.04     38.45 o 
  12   4   2       78.11       98.27     13.14 o 
  14   4   2       24.61       21.84      9.24 o 
  16   4   2       15.34       25.22     10.01 o 
 -17   5   2       73.92       98.51     18.93 o 
 -15   5   2        0.63        1.47      7.54 o 
 -13   5   2       92.64       93.79     10.22 o 
 -11   5   2       75.71       79.91      8.22 o 
  -9   5   2       10.03       17.80      5.72 o 
  -7   5   2      495.55      625.47     10.26 o 
  -5   5   2     3560.19     4095.54     44.35 o 
  -3   5   2       12.13       25.12      3.50 o 
  -1   5   2      624.92      626.77      9.05 o 
   1   5   2       12.98       11.51      2.03 o 
   3   5   2      457.11      415.80      8.16 o 
   5   5   2        0.48        2.83      2.62 o 
   7   5   2     1046.75     1175.17     17.29 o 
   9   5   2      243.29      277.80     11.09 o 
  11   5   2      220.53      241.36      9.96 o 
  13   5   2       12.43       11.90     10.00 o 
  15   5   2       51.97       43.47      9.95 o 
  17   5   2        0.95        2.13     14.73 o 
 -16   6   2       17.03        6.37     12.61 o 
 -14   6   2      245.46      272.92     14.55 o 
 -12   6   2      336.79      364.58     15.26 o 
 -10   6   2      929.50      901.15     16.65 o 
  -8   6   2     1248.30     1169.95     30.12 o 
  -6   6   2      711.03      592.27     12.44 o 
  -4   6   2       90.59       73.55      6.54 o 
  -2   6   2       40.04       16.21      4.02 o 
   0   6   2     1359.49     1354.59     22.77 o 
   2   6   2     1384.65     1198.98     18.19 o 
   4   6   2     1802.16     1683.93     21.00 o 
   6   6   2      949.43      886.73     12.51 o 
   8   6   2     1077.35     1050.02     15.85 o 
  10   6   2      147.22      141.99     12.53 o 
  12   6   2      132.69      115.83     10.24 o 
  14   6   2      200.31      163.04     19.70 o 
  16   6   2      167.64      165.65     15.22 o 
 -15   7   2       23.55       32.33     22.45 o 
 -13   7   2      190.70      202.32     11.95 o 
 -11   7   2     1243.83     1181.49     50.74 o 
  -9   7   2     1204.88     1189.44     38.92 o 
  -7   7   2     1360.75     1360.64     28.02 o 
  -5   7   2     1364.95     1296.74     27.32 o 
  -3   7   2      787.75      775.42     13.43 o 
  -1   7   2     1662.82     1568.34     24.52 o 
   1   7   2     3270.61     3190.96     33.03 o 
   3   7   2     3592.82     3364.20     32.05 o 
   5   7   2     1500.47     1386.72     21.90 o 
   7   7   2      909.47      868.79     23.57 o 
   9   7   2       47.21       41.66      5.02 o 
  11   7   2     1403.93     1402.35     30.04 o 
  13   7   2      605.41      586.77     27.43 o 
  15   7   2      362.01      348.86     32.86 o 
 -14   8   2       22.04       25.53     15.49 o 
 -12   8   2       29.68       34.99     14.27 o 
 -10   8   2      332.92      347.13     20.39 o 
  -8   8   2      877.26      911.17     28.55 o 
  -6   8   2      371.79      379.14     15.21 o 
  -4   8   2      247.56      275.21     20.12 o 
  -2   8   2       65.60       74.67     11.86 o 
   0   8   2      963.62      982.20     16.09 o 
   2   8   2      400.02      396.12     15.52 o 
   4   8   2     1005.14      912.04     14.70 o 
   6   8   2      222.95      198.76     19.45 o 
   8   8   2      306.79      341.34     21.89 o 
  10   8   2      212.11      236.07     12.48 o 
  12   8   2       32.27       30.04      7.51 o 
  14   8   2      137.57       87.48     14.02 o 
 -13   9   2        8.58        6.32     12.01 o 
 -11   9   2       55.30       47.13     11.79 o 
  -9   9   2       44.64       50.30     12.83 o 
  -7   9   2        1.25      -10.60     10.60 o 
  -5   9   2       24.38       31.78      9.02 o 
  -3   9   2        4.60        9.14     10.24 o 
  -1   9   2      271.22      278.27     12.26 o 
   1   9   2      446.92      455.17      9.28 o 
   3   9   2        0.62        0.82      3.08 o 
   5   9   2       22.67       31.93      5.74 o 
   7   9   2       25.18       21.52      4.67 o 
   9   9   2       45.99       42.55     10.27 o 
  11   9   2       88.77       77.75     13.56 o 
  13   9   2      117.04      149.56     18.17 o 
 -12  10   2      157.16      156.72     19.36 o 
 -10  10   2      108.48       96.10     16.37 o 
  -8  10   2      478.51      489.29     23.73 o 
  -6  10   2      368.27      389.77     17.31 o 
  -4  10   2      529.46      542.08     20.57 o 
  -2  10   2      457.24      464.03     14.59 o 
   0  10   2       66.01       51.90      6.78 o 
   2  10   2      240.37      248.76     12.85 o 
   4  10   2      304.96      285.45     18.52 o 
   6  10   2      390.40      330.34     40.58 o 
   8  10   2      714.99      598.55     87.18 o 
  10  10   2      412.73      457.92     20.76 o 
  12  10   2      176.53      246.33     25.03 o 
 -11  11   2       27.86        7.70     13.24 o 
  -9  11   2       72.07       51.05     18.04 o 
  -7  11   2      166.41      165.55     19.19 o 
  -5  11   2      670.97      707.42     23.94 o 
  -3  11   2      514.60      495.55     22.81 o 
  -1  11   2      228.30      214.75     25.61 o 
   1  11   2        9.82        6.55      2.93 o 
   3  11   2       21.64       16.58      5.53 o 
   5  11   2      196.29      219.35     14.79 o 
   7  11   2      611.91      640.95     28.31 o 
   9  11   2      522.65      564.89     30.04 o 
  -8  12   2       12.83       16.53     11.56 o 
  -6  12   2       34.06       34.58     13.02 o 
  -4  12   2       39.37       21.18     10.32 o 
  -2  12   2        2.66        4.69     10.21 o 
   0  12   2        0.38       -3.94      5.62 o 
   2  12   2       27.44       23.50     14.71 o 
   4  12   2       14.22       15.17      8.80 o 
   6  12   2       40.58       25.66     11.96 o 
   8  12   2       72.42       80.78     17.42 o 
  -5  13   2       27.00       25.48     12.70 o 
  -3  13   2       88.77       74.50     14.48 o 
  -1  13   2      155.81       84.54     39.48 o 
   1  13   2      207.11      247.36     39.41 o 
   3  13   2       78.25      121.67     30.06 o 
   5  13   2       28.92       26.64     21.82 o 
 -17   1   3      252.12      240.58     21.02 o 
 -15   1   3      102.63      123.19     16.45 o 
 -13   1   3       12.88       18.80      9.96 o 
 -11   1   3     1846.11     1806.67     29.80 o 
  -9   1   3     2410.54     2321.67     31.93 o 
  -7   1   3     7460.36     7717.11    147.38 o 
  -5   1   3     3041.96     2842.15     37.54 o 
   1   1   3     6724.34     7072.65     67.58 o 
   3   1   3     3114.37     3162.77     41.26 o 
   5   1   3     9493.34     9760.41    169.30 o 
   7   1   3     3436.95     3364.99     40.98 o 
   9   1   3      624.35      624.09     14.87 o 
  11   1   3      567.60      594.27     17.61 o 
  13   1   3      730.52      706.76     26.10 o 
  15   1   3      170.69      192.34     19.31 o 
  17   1   3      260.38      309.26     37.73 o 
 -16   2   3       71.96       99.33     23.92 o 
 -14   2   3     1093.69     1001.56     28.14 o 
 -12   2   3      987.46     1014.88     26.94 o 
 -10   2   3     1928.29     2083.66     31.16 o 
  -8   2   3     3095.22     3016.48     44.37 o 
  -6   2   3     2333.73     2275.16     27.55 o 
  -4   2   3     3260.28     3023.83     54.22 o 
  -2   2   3      824.02      799.82     35.85 o 
   0   2   3     3014.27     3148.56     22.98 o 
   2   2   3    11281.50    11760.72    120.24 o 
   4   2   3    15152.38    15300.87    228.75 o 
   6   2   3     5391.88     5055.86     70.90 o 
   8   2   3     3013.08     3060.74     38.34 o 
  10   2   3      962.98      977.85     20.64 o 
  12   2   3      265.16      273.15     21.53 o 
  14   2   3      229.46      241.62     13.95 o 
  16   2   3      529.84      505.81     34.52 o 
 -17   3   3       15.18       13.04     11.50 o 
 -15   3   3      139.51      159.57     14.30 o 
 -13   3   3       26.27       23.59      9.41 o 
 -11   3   3      317.91      317.31     17.16 o 
  -9   3   3      187.52      184.81      9.89 o 
  -7   3   3     1164.02     1164.27     17.67 o 
  -5   3   3      131.52      192.96     11.68 o 
  -3   3   3     2760.71     2833.04     48.86 o 
  -1   3   3      924.20      825.35     13.16 o 
   1   3   3        7.14        4.69      1.64 o 
   3   3   3     1097.78     1016.51     16.45 o 
   5   3   3     2006.02     2032.19     23.22 o 
   7   3   3     2718.93     2781.80     34.11 o 
   9   3   3     1024.69     1040.12     20.05 o 
  11   3   3       12.55        2.50      6.66 o 
  13   3   3        2.14        1.19      7.13 o 
  15   3   3       14.92       13.89     12.33 o 
  17   3   3       35.43       39.05     16.04 o 
 -16   4   3       55.06       71.99     13.15 o 
 -14   4   3      222.48      231.49     33.36 o 
 -12   4   3      400.76      375.16     13.66 o 
 -10   4   3      550.56      581.28     16.12 o 
  -8   4   3      485.05      461.62     11.29 o 
  -6   4   3      222.86      207.67      7.20 o 
  -4   4   3       78.63       86.85      4.05 o 
  -2   4   3     6026.40     6213.43     66.53 o 
   0   4   3      173.86      137.23      4.09 o 
   2   4   3       66.64       68.39      6.04 o 
   4   4   3      197.27      209.26      4.83 o 
   6   4   3      127.67       97.44     12.83 o 
   8   4   3      938.02      899.81     15.88 o 
  10   4   3      225.95      205.84      9.48 o 
  12   4   3       95.59       82.87     10.70 o 
  14   4   3      186.57      227.21     17.71 o 
  16   4   3      125.62      157.45     18.15 o 
 -15   5   3      196.40      170.41     17.34 o 
 -13   5   3      748.81      778.39     24.42 o 
 -11   5   3      775.88      825.65     19.54 o 
  -9   5   3     1782.91     1793.23     30.15 o 
  -7   5   3     3519.55     3650.99     59.74 o 
  -5   5   3     4126.41     4137.40     42.12 o 
  -3   5   3     5556.57     5659.19     57.68 o 
  -1   5   3      247.21      226.68      4.23 o 
   1   5   3     1671.67     1643.84     17.96 o 
   3   5   3      256.49      193.11      6.12 o 
   5   5   3     2753.99     2711.33     39.01 o 
   7   5   3     1924.05     1967.27     25.39 o 
   9   5   3     3174.95     3169.63     49.88 o 
  11   5   3      744.41      785.60     20.99 o 
  13   5   3      338.91      389.00     20.19 o 
  15   5   3      206.43      203.40     20.87 o 
 -16   6   3       42.46       34.02     12.19 o 
 -14   6   3       12.28       17.28     10.63 o 
 -12   6   3      374.09      383.27     14.39 o 
 -10   6   3     1911.94     1942.55     50.04 o 
  -8   6   3     1365.98     1501.12     29.75 o 
  -6   6   3     2718.40     2822.14     26.39 o 
  -4   6   3      324.81      353.71      8.82 o 
  -2   6   3      183.14      178.73      5.03 o 
   0   6   3      556.70      566.54     11.14 o 
   2   6   3     1300.20     1343.16     27.03 o 
   4   6   3     1752.38     1736.33     37.22 o 
   6   6   3     1429.34     1368.51     33.56 o 
   8   6   3      543.08      567.07     15.80 o 
  10   6   3       31.76       41.26      6.76 o 
  12   6   3      587.51      631.91     24.30 o 
  14   6   3      161.16      188.64     20.00 o 
 -15   7   3        9.19       -1.94     24.05 o 
 -13   7   3        2.18        1.83     10.42 o 
 -11   7   3       15.56        6.01      7.29 o 
  -9   7   3      263.19      243.32     40.10 o 
  -7   7   3      211.50      208.84     15.43 o 
  -5   7   3        6.67       10.49      5.94 o 
  -3   7   3       91.36      105.94      9.03 o 
  -1   7   3      416.17      404.54      7.71 o 
   1   7   3        0.30        4.39      3.24 o 
   3   7   3       29.28       45.39      3.82 o 
   5   7   3       56.41       55.59      6.03 o 
   7   7   3       40.01       46.92      9.04 o 
   9   7   3       10.77       10.21      4.84 o 
  11   7   3       13.24       11.02      6.08 o 
  13   7   3        1.03        6.51      7.20 o 
  15   7   3       33.79       34.79     11.65 o 
 -14   8   3       53.19       43.94     14.54 o 
 -12   8   3       87.31       57.10     15.46 o 
 -10   8   3      407.70      400.56     18.67 o 
  -8   8   3      272.07      293.84     14.53 o 
  -6   8   3      254.31      299.60     13.47 o 
  -4   8   3       76.65      112.24     18.77 o 
  -2   8   3      135.16      173.88     15.75 o 
   0   8   3     1748.64     1816.15     20.43 o 
   2   8   3     2135.45     2224.54     37.20 o 
   4   8   3     1362.16     1331.18     41.23 o 
   6   8   3     1154.06     1239.59     25.83 o 
   8   8   3       79.37      102.33      8.83 o 
  10   8   3       73.17       69.19      7.72 o 
  12   8   3      163.62      130.84     10.83 o 
  14   8   3      112.10       90.79     11.49 o 
 -13   9   3       87.96       71.76     17.05 o 
 -11   9   3      160.05      149.17     18.87 o 
  -9   9   3      303.05      291.79     19.12 o 
  -7   9   3      720.81      746.06     20.99 o 
  -5   9   3      313.20      361.20     16.03 o 
  -3   9   3      490.16      545.70     17.60 o 
  -1   9   3      143.20      161.57      9.78 o 
   1   9   3      840.50      830.49     10.32 o 
   3   9   3     1413.09     1441.00     54.90 o 
   5   9   3     1453.74     1490.00     44.88 o 
   7   9   3      425.94      470.51     18.81 o 
   9   9   3      516.15      506.54     22.24 o 
  11   9   3       89.59       91.84     12.66 o 
  13   9   3       67.76       72.28     16.28 o 
 -12  10   3        0.95       -3.93     13.13 o 
 -10  10   3       30.03       31.42     12.37 o 
  -8  10   3       19.01        3.92      9.48 o 
  -6  10   3       41.10       71.86     14.09 o 
  -4  10   3       21.41       11.42      9.89 o 
  -2  10   3      175.74      183.02     18.25 o 
   0  10   3       21.52       17.41      4.62 o 
   2  10   3       41.65       47.21      6.54 o 
   4  10   3      225.39      216.22     15.27 o 
   6  10   3      221.04      222.15     15.97 o 
   8  10   3      268.09      211.05     16.43 o 
  10  10   3        1.87       -0.79     11.13 o 
  -9  11   3       28.90       40.26     15.04 o 
  -7  11   3       37.34       43.96     14.07 o 
  -5  11   3       72.54       73.70     12.82 o 
  -3  11   3      223.76      240.01     17.32 o 
  -1  11   3      248.67      269.69     13.14 o 
   1  11   3        3.96        2.97      3.32 o 
   3  11   3        3.58        4.90      3.94 o 
   5  11   3        5.78       -1.88      4.25 o 
   7  11   3       36.05       50.06     13.21 o 
   9  11   3      111.49      116.53     15.97 o 
  -8  12   3       68.66       61.02     15.57 o 
  -6  12   3       74.84       93.80     18.85 o 
  -4  12   3      264.48      270.02     29.56 o 
  -2  12   3      232.33      235.38     13.84 o 
   0  12   3      206.58      215.96     11.34 o 
   2  12   3       94.95      131.47     24.45 o 
   4  12   3       40.17       46.85     10.79 o 
   6  12   3      115.69      134.31     20.65 o 
   8  12   3      156.23      188.52     28.69 o 
  -3  13   3       21.98       16.97      8.76 o 
  -1  13   3       22.19        1.56     13.31 o 
   1  13   3       45.59       33.55     19.07 o 
   3  13   3       56.38       57.89     23.71 o 
 -16   0   4      272.70      272.12     25.28 o 
 -14   0   4       53.53       77.92     15.57 o 
 -12   0   4      155.67      180.70     36.96 o 
 -10   0   4     2725.79     2635.45     79.04 o 
  -8   0   4     3341.58     3290.67     65.05 o 
  -6   0   4    10496.61    10883.27    396.10 o 
  -4   0   4     1413.98     1298.53     32.06 o 
  -2   0   4      165.93      131.06     29.84 o 
   0   0   4     9915.40     9412.53    210.63 o 
   2   0   4    14304.03    14159.97    249.53 o 
   4   0   4    10040.43     9647.14    235.79 o 
   6   0   4     4276.37     4313.75    109.99 o 
   8   0   4       73.15       72.56      9.13 o 
  10   0   4        8.73       12.60     13.50 o 
  12   0   4      251.20      282.46     18.55 o 
  14   0   4     1248.35     1142.10     45.87 o 
  16   0   4     1014.05     1068.43     52.05 o 
 -17   1   4       24.52       37.12     13.46 o 
 -15   1   4       49.46       40.57     10.65 o 
 -13   1   4      258.00      248.82     14.85 o 
 -11   1   4      500.66      532.77     18.00 o 
  -9   1   4     2474.89     2458.30     34.23 o 
  -7   1   4     1546.54     1397.55     21.21 o 
  -5   1   4      743.32      751.82     19.91 o 
  -3   1   4      940.53      903.93     25.52 o 
  -1   1   4      503.24      469.08     10.12 o 
   1   1   4     1642.03     1449.02     84.57 o 
   3   1   4     7643.82     7914.97     91.20 o 
   5   1   4     4294.55     4270.78     49.45 o 
   7   1   4      754.76      829.43     17.72 o 
   9   1   4       76.06       78.56      8.73 o 
  11   1   4        4.97        6.13      6.12 o 
  13   1   4       48.79       37.25      9.89 o 
  15   1   4      418.76      445.58     24.16 o 
  17   1   4      420.44      403.08     23.03 o 
 -16   2   4      217.41      226.32     18.42 o 
 -14   2   4       60.49       45.08     14.24 o 
 -12   2   4      219.31      232.51     12.30 o 
 -10   2   4       27.56       23.51      8.83 o 
  -8   2   4       34.74       35.47      7.14 o 
  -6   2   4        0.55        5.41      4.48 o 
  -4   2   4      278.29      287.57     12.47 o 
  -2   2   4       56.51       38.97      2.89 o 
   0   2   4      294.45      320.39      7.10 o 
   2   2   4      476.10      519.51     12.22 o 
   4   2   4       14.78       12.20      4.20 o 
   6   2   4      443.80      431.70     10.06 o 
   8   2   4       11.86       13.84      5.60 o 
  10   2   4      305.50      339.67     12.85 o 
  12   2   4      714.03      745.83     26.05 o 
  14   2   4       71.59       71.54     12.16 o 
  16   2   4        0.23       20.37     11.53 o 
 -17   3   4       94.75       75.37     14.30 o 
 -15   3   4      551.25      572.53     26.87 o 
 -13   3   4     1754.38     1794.63     37.76 o 
 -11   3   4     1275.43     1331.41     28.22 o 
  -9   3   4     1533.29     1611.12     26.35 o 
  -7   3   4      122.41      104.19     12.04 o 
  -5   3   4      248.25      213.59     11.44 o 
  -3   3   4      716.51      640.96      8.82 o 
  -1   3   4     6942.60     7246.22    191.34 o 
   1   3   4     2141.93     2132.29     33.35 o 
   3   3   4     4533.43     4495.87     49.59 o 
   5   3   4     1335.11     1343.73     21.57 o 
   7   3   4     1562.02     1459.72     23.59 o 
   9   3   4     2236.56     2332.73     37.23 o 
  11   3   4     1164.80     1167.10     30.16 o 
  13   3   4      483.34      500.73     18.00 o 
  15   3   4      277.83      286.61     18.84 o 
 -16   4   4      214.93      180.58     17.55 o 
 -14   4   4     1082.60     1133.19     32.47 o 
 -12   4   4     1545.51     1563.61     34.15 o 
 -10   4   4      627.66      713.41     20.38 o 
  -8   4   4      230.01      221.60     13.90 o 
  -6   4   4       60.07       38.17      5.85 o 
  -4   4   4      739.91      758.42     11.41 o 
  -2   4   4     6310.45     6494.15     72.85 o 
   0   4   4     4879.86     5113.59     53.21 o 
   2   4   4     4591.47     4465.51     59.29 o 
   4   4   4      422.62      342.94      7.20 o 
   6   4   4      558.61      563.10     12.09 o 
   8   4   4      996.79     1003.24     25.17 o 
  10   4   4     2202.96     2085.05     49.04 o 
  12   4   4      708.52      725.32     19.86 o 
  14   4   4      578.78      597.46     25.90 o 
  16   4   4       81.35       71.47     16.22 o 
 -15   5   4       24.95       21.03     11.03 o 
 -13   5   4       74.60       72.75     10.71 o 
 -11   5   4      222.93      225.72     25.28 o 
  -9   5   4       31.19       27.97      8.18 o 
  -7   5   4      156.05      169.39      9.88 o 
  -5   5   4        7.33        3.82      2.94 o 
  -3   5   4        6.63       13.01      3.16 o 
  -1   5   4      331.54      289.46      9.49 o 
   1   5   4      716.26      690.06     11.72 o 
   3   5   4      215.12      195.10      7.53 o 
   5   5   4       88.13       74.72      4.62 o 
   7   5   4       11.23       11.17      5.84 o 
   9   5   4       38.95       36.19      6.81 o 
  11   5   4      143.54      128.75     11.02 o 
  13   5   4      229.01      223.19     23.33 o 
  15   5   4       14.06        5.46     12.54 o 
 -14   6   4       27.23       34.26     11.52 o 
 -12   6   4      217.78      232.53     22.90 o 
 -10   6   4      199.54      227.83     34.66 o 
  -8   6   4      405.72      451.46     12.96 o 
  -6   6   4      345.29      376.63     10.22 o 
  -4   6   4     1176.29     1240.29     22.68 o 
  -2   6   4     1143.06     1230.69     20.23 o 
   0   6   4      371.43      463.45     10.38 o 
   2   6   4      593.58      673.40     12.85 o 
   4   6   4      738.68      808.95     13.52 o 
   6   6   4      794.43      852.98     17.17 o 
   8   6   4      285.84      320.01     12.79 o 
  10   6   4      105.16       91.05      9.37 o 
  12   6   4       86.13      141.96     17.00 o 
  14   6   4      102.95      111.63     26.45 o 
 -13   7   4       97.85      103.43     22.72 o 
 -11   7   4      460.66      444.56     16.48 o 
  -9   7   4     1586.90     1519.78     57.26 o 
  -7   7   4     1143.20     1111.53     43.54 o 
  -5   7   4     1453.10     1438.29     50.55 o 
  -3   7   4      108.29       80.65      4.64 o 
  -1   7   4      406.16      361.04     99.27 o 
   1   7   4     1752.24     1964.05     24.84 o 
   3   7   4     3299.17     3546.28     50.85 o 
   5   7   4     2426.58     2475.91     43.25 o 
   7   7   4     1174.67     1216.23     36.60 o 
   9   7   4       39.97       42.47      6.89 o 
  11   7   4       40.17       88.77     10.44 o 
  13   7   4      160.22      190.14     21.20 o 
 -12   8   4      176.83      139.78     18.15 o 
 -10   8   4      209.64      199.04     20.66 o 
  -8   8   4      584.84      555.93     26.87 o 
  -6   8   4      154.56      171.02     12.09 o 
  -4   8   4       38.19       37.87      9.08 o 
  -2   8   4       35.10       23.82      3.64 o 
   0   8   4        3.92        7.98      3.27 o 
   2   8   4     1006.46     1044.63     23.13 o 
   4   8   4     1035.55     1043.07     35.22 o 
   6   8   4      709.02      702.37     23.77 o 
   8   8   4        2.75       -0.48      5.87 o 
  10   8   4       23.95       21.95      6.92 o 
  12   8   4        4.36       12.64      7.91 o 
 -11   9   4        1.52       20.44     12.28 o 
  -9   9   4        1.74        0.51      7.94 o 
  -7   9   4       75.98       77.12     12.11 o 
  -5   9   4      129.55      168.16     35.02 o 
  -3   9   4      215.23      226.30     27.73 o 
  -1   9   4        0.95        2.20      2.80 o 
   1   9   4       68.49       66.24      6.23 o 
   3   9   4        0.21        2.72      3.68 o 
   5   9   4       20.58       28.28      5.95 o 
   7   9   4       33.15       39.79      7.09 o 
   9   9   4        0.36        6.28      8.02 o 
  11   9   4       77.21       58.77     13.39 o 
 -10  10   4       64.00       55.69     14.70 o 
  -8  10   4       62.64       60.96     13.20 o 
  -6  10   4      190.15      243.31     17.02 o 
  -4  10   4      405.10      470.63     22.21 o 
  -2  10   4      979.56     1048.86     51.81 o 
   0  10   4      650.78      625.12     28.39 o 
   2  10   4      158.94      182.92      7.67 o 
   4  10   4      159.26      183.50     13.11 o 
   6  10   4       28.88       27.92      5.93 o 
   8  10   4      160.15      141.51     12.48 o 
  10  10   4      202.06      251.65     18.91 o 
  -9  11   4       41.94       44.41     17.11 o 
  -7  11   4       15.61       16.19     13.51 o 
  -5  11   4       85.43      107.58     19.89 o 
  -3  11   4      345.28      398.21     25.44 o 
  -1  11   4      538.51      576.69     17.73 o 
   1  11   4      393.40      352.05     44.63 o 
   3  11   4      191.42      175.13     13.66 o 
   5  11   4       12.84       20.73      6.85 o 
   7  11   4       59.80       60.28     10.82 o 
   9  11   4       72.69       76.67     14.65 o 
  -6  12   4        3.58        9.37     12.69 o 
  -4  12   4        2.54       18.44     11.87 o 
  -2  12   4       19.14       12.91     10.67 o 
   0  12   4       41.53       29.85     13.00 o 
   2  12   4       34.53       31.59      9.03 o 
   4  12   4        1.98       10.92     29.61 o 
   6  12   4        2.94        4.91     15.69 o 
  -1  13   4        6.11       -0.98     10.83 o 
   1  13   4        4.18       -7.73     16.03 o 
 -15   1   5      450.23      457.21     25.19 o 
 -13   1   5      214.68      235.91     20.41 o 
 -11   1   5      653.49      654.31     22.30 o 
  -9   1   5      249.39      234.88     18.83 o 
  -7   1   5      592.49      619.69     19.00 o 
  -5   1   5     2132.52     2004.59     43.42 o 
  -3   1   5     1546.02     1500.18     36.30 o 
  -1   1   5     1018.24      980.71     24.84 o 
   1   1   5     4659.37     4595.62     49.21 o 
   3   1   5     1827.84     1835.61     20.78 o 
   5   1   5     1635.71     1666.17     25.58 o 
   7   1   5      514.96      516.58     13.43 o 
   9   1   5       68.09       63.36      9.41 o 
  11   1   5      492.51      497.76     16.89 o 
  13   1   5      694.92      732.28     24.72 o 
  15   1   5      428.33      456.04     21.52 o 
 -16   2   5      245.31      288.94     19.36 o 
 -14   2   5      411.27      404.89     20.75 o 
 -12   2   5      889.10      843.09     25.80 o 
 -10   2   5      718.69      726.97     18.51 o 
  -8   2   5     1682.12     1669.46     56.68 o 
  -6   2   5      767.74      733.49     23.51 o 
  -4   2   5     1835.25     1715.40     29.39 o 
  -2   2   5     4816.90     4500.71    205.05 o 
   0   2   5     4750.23     4560.84     70.90 o 
   2   2   5     1384.94     1092.03     57.76 o 
   4   2   5     1394.61     1409.06     22.21 o 
   6   2   5      340.57      321.55     10.45 o 
   8   2   5     1618.46     1628.91     26.30 o 
  10   2   5      974.50      939.78     22.45 o 
  12   2   5     1182.79     1172.75     40.24 o 
  14   2   5      536.60      618.17     24.78 o 
  16   2   5      334.90      368.03     23.68 o 
 -15   3   5       84.49       68.04     14.69 o 
 -13   3   5      496.62      498.26     20.61 o 
 -11   3   5      256.99      215.34     36.38 o 
  -9   3   5      113.38       95.41     12.83 o 
  -7   3   5        7.56       11.70      5.46 o 
  -5   3   5       63.50       76.54      5.86 o 
  -3   3   5     1254.84     1165.28     13.59 o 
  -1   3   5     1104.49     1064.84     14.44 o 
   1   3   5     1004.87      696.44    123.09 o 
   3   3   5      167.93      149.75      6.13 o 
   5   3   5        7.71        9.03      4.15 o 
   7   3   5       55.81       41.58      5.53 o 
   9   3   5      417.36      316.73     13.37 o 
  11   3   5      525.11      477.78     18.43 o 
  13   3   5      206.09      220.33     29.95 o 
  15   3   5      155.32      154.39     18.75 o 
 -16   4   5        0.60       23.26     17.75 o 
 -14   4   5      130.27      123.72     15.30 o 
 -12   4   5       52.63       56.14     13.48 o 
 -10   4   5       13.47       33.84      8.80 o 
  -8   4   5      108.58      155.17     14.52 o 
  -6   4   5       47.20       57.34      9.23 o 
  -4   4   5      601.68      595.29     13.96 o 
  -2   4   5      632.48      776.17     11.09 o 
   0   4   5      828.20     1004.18     15.93 o 
   2   4   5      484.68      590.70      9.91 o 
   4   4   5      762.28      806.79     14.31 o 
   6   4   5       63.31       79.00      9.81 o 
   8   4   5      237.07      223.61     10.63 o 
  10   4   5      454.19      511.65     15.97 o 
  12   4   5       25.10       41.27     11.40 o 
  14   4   5        7.57        4.69      9.28 o 
 -15   5   5      284.41      284.29     57.27 o 
 -13   5   5      317.31      347.51     26.12 o 
 -11   5   5      708.98      738.29     20.78 o 
  -9   5   5       78.16      108.72     10.28 o 
  -7   5   5      205.49      223.04     10.94 o 
  -5   5   5       10.81       23.91      4.01 o 
  -3   5   5     2679.64     2966.17     51.70 o 
  -1   5   5     4892.95     5443.11    131.39 o 
   1   5   5     4222.02     4683.90     53.89 o 
   3   5   5     2143.09     2212.14     48.51 o 
   5   5   5      476.97      484.60     20.18 o 
   7   5   5      435.39      483.44     12.21 o 
   9   5   5      434.92      469.14     17.92 o 
  11   5   5      441.11      464.65     21.98 o 
  13   5   5      370.83      378.45     18.14 o 
  15   5   5      179.40      169.76     20.33 o 
 -14   6   5      133.65      110.97     21.63 o 
 -12   6   5       72.52       84.04     10.78 o 
 -10   6   5      109.44      101.28     17.53 o 
  -8   6   5       76.79       76.59      7.24 o 
  -6   6   5      202.91      224.11      8.96 o 
  -4   6   5     1068.62     1026.25     19.61 o 
  -2   6   5      165.10      157.19     14.53 o 
   0   6   5     2719.21     2854.90     55.20 o 
   2   6   5     1326.56     1378.31     18.93 o 
   4   6   5     1011.88      982.33     30.06 o 
   6   6   5      417.07      420.59     15.61 o 
   8   6   5      209.55      181.60     14.57 o 
  10   6   5       60.79       46.05     10.36 o 
  12   6   5      266.70      294.27     24.86 o 
  14   6   5       87.36       81.40     13.35 o 
 -13   7   5        7.45       20.70     13.86 o 
 -11   7   5        5.49        6.22      7.12 o 
  -9   7   5      120.12      104.35     19.85 o 
  -7   7   5       21.04       34.12      5.69 o 
  -5   7   5       50.10       50.60      4.77 o 
  -3   7   5       64.56       65.65      5.02 o 
  -1   7   5       61.14       43.08      6.01 o 
   1   7   5       27.64       14.57      4.44 o 
   3   7   5       72.91       63.24      6.24 o 
   5   7   5        0.58       -1.19      7.31 o 
   7   7   5        9.82       21.40      9.37 o 
   9   7   5       29.17       27.28      7.28 o 
  11   7   5        2.22       -4.12      8.14 o 
  13   7   5        3.33       24.57     10.14 o 
 -12   8   5       82.52      104.50     23.86 o 
 -10   8   5      187.01      208.16     17.87 o 
  -8   8   5      402.13      461.80     24.41 o 
  -6   8   5      901.92      700.02     82.85 o 
  -4   8   5      746.45      720.93     51.75 o 
  -2   8   5       47.82       61.12      9.73 o 
   0   8   5       10.10       14.19      3.99 o 
   2   8   5      115.37      151.26      7.08 o 
   4   8   5      319.14      339.68     14.99 o 
   6   8   5      562.27      596.12     16.42 o 
   8   8   5      227.18      249.59     14.36 o 
  10   8   5       85.50       97.86     11.50 o 
  12   8   5      184.93      186.09     16.80 o 
 -11   9   5      140.75      107.03     20.55 o 
  -9   9   5      163.92      123.77     18.57 o 
  -7   9   5      339.74      360.58     26.53 o 
  -5   9   5      187.53      225.10     17.42 o 
  -3   9   5      463.44      302.51     58.38 o 
  -1   9   5      532.68      593.86     34.95 o 
   1   9   5      312.91      345.50     13.59 o 
   3   9   5      195.46      218.47     10.90 o 
   5   9   5      175.01      178.97     15.89 o 
   7   9   5      103.19      102.40      9.80 o 
   9   9   5      175.89      212.66     20.02 o 
  11   9   5      172.86      157.24     17.36 o 
 -10  10   5       22.14        0.47     15.98 o 
  -8  10   5       18.55       20.03     22.83 o 
  -6  10   5        2.61       15.48     13.06 o 
  -4  10   5       54.12       56.28     13.27 o 
  -2  10   5       57.26       70.33     10.14 o 
   0  10   5      129.98      142.98     18.39 o 
   2  10   5       29.56       22.55      5.79 o 
   4  10   5       15.85        9.56      5.11 o 
   6  10   5       26.50       18.36      8.89 o 
   8  10   5       17.25       10.93      8.14 o 
  -7  11   5        7.93       10.99     14.97 o 
  -5  11   5       17.72       14.20     14.29 o 
  -3  11   5       31.65       44.90     10.59 o 
  -1  11   5       45.94       49.14     12.80 o 
   1  11   5       78.74       54.32     14.70 o 
   3  11   5      100.68       79.93      7.89 o 
   5  11   5       73.47       61.75     11.75 o 
   7  11   5        3.82        8.64     10.65 o 
  -4  12   5       48.85       89.33     14.72 o 
  -2  12   5      210.51      183.91     14.40 o 
   0  12   5      149.91      163.61     15.29 o 
   2  12   5      132.00       85.89     12.50 o 
   4  12   5       70.69      101.44     22.46 o 
 -16   0   6      541.56      625.66     94.85 o 
 -14   0   6      352.65      315.45     27.20 o 
 -12   0   6      127.29      131.88     24.94 o 
 -10   0   6      290.57      337.55     27.61 o 
  -8   0   6      279.95      268.97     23.60 o 
  -6   0   6     2232.98     2030.17     62.79 o 
  -4   0   6     3458.77     3207.43     45.52 o 
  -2   0   6     1504.81      728.47    466.46 o 
   0   0   6       30.32       32.51     10.24 o 
   2   0   6      688.04      578.08     41.44 o 
   4   0   6      841.83      855.46     18.67 o 
   6   0   6     5836.06     5679.37    113.13 o 
   8   0   6     2250.90     2249.49     91.51 o 
  10   0   6      994.50      965.57     33.65 o 
  12   0   6      310.80      374.65     64.79 o 
  14   0   6       77.88       52.61     21.57 o 
 -15   1   6      258.33      281.52     22.43 o 
 -13   1   6       95.94       89.36     14.02 o 
 -11   1   6        7.44        9.29      8.85 o 
  -9   1   6       36.18       38.42     11.01 o 
  -7   1   6      506.43      474.19     18.82 o 
  -5   1   6     1361.56     1221.29     20.83 o 
  -3   1   6      700.74      598.85     19.41 o 
  -1   1   6      718.78      706.97     36.07 o 
   1   1   6       12.13        7.22      3.53 o 
   3   1   6      128.11      119.74      4.59 o 
   5   1   6      606.48      574.87     12.71 o 
   7   1   6     1301.07     1161.58     22.41 o 
   9   1   6     1819.11     1832.20     33.88 o 
  11   1   6      360.76      378.86     22.75 o 
  13   1   6       64.86       71.25     18.38 o 
  15   1   6        0.94       18.37     11.40 o 
 -14   2   6        1.00        4.98     12.88 o 
 -12   2   6        1.40       -3.28     10.58 o 
 -10   2   6      128.87      143.73     22.49 o 
  -8   2   6        8.12       13.78     10.03 o 
  -6   2   6      345.40      361.27     25.11 o 
  -4   2   6      132.07      126.86     16.48 o 
  -2   2   6       27.70       43.70      4.74 o 
   0   2   6      487.28      582.61     19.19 o 
   2   2   6      312.23      335.89      9.19 o 
   4   2   6       21.12       36.03      6.23 o 
   6   2   6        0.41       -0.62      4.53 o 
   8   2   6       31.83       13.73      7.30 o 
  10   2   6       53.28       16.79      9.82 o 
  12   2   6       49.63       77.68     11.61 o 
  14   2   6       98.79       84.94     19.02 o 
 -15   3   6       36.09       29.31     13.79 o 
 -13   3   6      390.92      412.41     27.44 o 
 -11   3   6      194.05      216.09     42.90 o 
  -9   3   6      485.52      509.31     25.58 o 
  -7   3   6      510.72      521.50     17.06 o 
  -5   3   6      831.16      918.04     25.99 o 
  -3   3   6     2817.17     2311.63    329.79 o 
  -1   3   6     3734.74     4076.77     73.53 o 
   1   3   6     2150.37     2220.92     31.23 o 
   3   3   6      675.92      670.58     41.70 o 
   5   3   6       52.20       61.40      8.31 o 
   7   3   6        4.22        7.49      7.27 o 
   9   3   6      549.82      581.97     23.32 o 
  11   3   6      888.03      952.43     27.25 o 
  13   3   6      685.71      731.35     27.25 o 
 -14   4   6      178.81      172.47     24.62 o 
 -12   4   6      324.48      304.97     20.31 o 
 -10   4   6      589.63      578.26     21.94 o 
  -8   4   6      273.74      242.53     35.08 o 
  -6   4   6      350.89      345.17     16.44 o 
  -4   4   6      356.54      343.86     18.41 o 
  -2   4   6     3533.02     3621.95     82.92 o 
   0   4   6     2333.76     2457.02     37.16 o 
   2   4   6     1587.01     1529.62     60.75 o 
   4   4   6      157.57      164.68     12.18 o 
   6   4   6       24.49       19.13      5.23 o 
   8   4   6      104.99       94.90     10.24 o 
  10   4   6      692.56      677.64     18.41 o 
  12   4   6      558.18      540.01     22.90 o 
  14   4   6      428.07      439.52     24.11 o 
 -13   5   6        5.06       -0.41     15.02 o 
 -11   5   6        4.51        8.54     10.30 o 
  -9   5   6        3.05        5.20      5.47 o 
  -7   5   6        1.94        3.64      5.30 o 
  -5   5   6      324.79      289.53     10.61 o 
  -3   5   6       59.73       42.89      4.77 o 
  -1   5   6       67.93       49.89      6.72 o 
   1   5   6      293.50      286.00     12.26 o 
   3   5   6        1.09        4.99      3.25 o 
   5   5   6       11.21       26.09      5.85 o 
   7   5   6        2.37        7.60      5.32 o 
   9   5   6        2.80        0.77      6.55 o 
  11   5   6       25.16       16.88      8.38 o 
  13   5   6      107.20       81.22     16.23 o 
 -12   6   6       38.39       33.62      9.20 o 
 -10   6   6      142.35      154.69     12.56 o 
  -8   6   6      191.44      199.69      9.69 o 
  -6   6   6      415.84      464.60     17.43 o 
  -4   6   6      138.52      178.95      7.90 o 
  -2   6   6       96.41      114.93      8.80 o 
   0   6   6      157.74      198.77      8.48 o 
   2   6   6      311.29      322.88     11.16 o 
   4   6   6      328.36      366.87     10.23 o 
   6   6   6      375.82      442.40     25.81 o 
   8   6   6      430.63      470.83     25.06 o 
  10   6   6      186.01      210.65     12.27 o 
  12   6   6       17.48       33.25     10.89 o 
 -11   7   6       19.25       20.06     14.64 o 
  -9   7   6      114.11       97.45     11.01 o 
  -7   7   6      404.27      406.27     20.78 o 
  -5   7   6     1526.16     1557.17     70.40 o 
  -3   7   6     1370.89     1379.32     58.86 o 
  -1   7   6      226.46      271.93     11.34 o 
   1   7   6      130.76      149.42     14.32 o 
   3   7   6       68.17       84.13      7.32 o 
   5   7   6      641.59      661.89     33.43 o 
   7   7   6      931.72      995.34     30.45 o 
   9   7   6      374.75      370.55     23.69 o 
  11   7   6      210.85      226.69     13.15 o 
 -10   8   6        4.61        8.75     13.12 o 
  -8   8   6       20.53       14.52     10.94 o 
  -6   8   6      472.60      385.92     28.43 o 
  -4   8   6      225.25      196.34     11.80 o 
  -2   8   6      457.20      427.18     28.21 o 
   0   8   6       57.61       54.14      7.61 o 
   2   8   6       16.79       14.86      5.31 o 
   4   8   6       27.50       31.76      6.41 o 
   6   8   6      124.67       82.31     11.43 o 
   8   8   6      192.72      161.24     23.87 o 
  10   8   6      160.52      175.17     21.30 o 
  -9   9   6        6.33       24.74     18.37 o 
  -7   9   6        3.14       16.64     13.19 o 
  -5   9   6        9.98       17.80      9.06 o 
  -3   9   6       14.20        4.92      3.42 o 
  -1   9   6       23.70       32.98      8.10 o 
   1   9   6       45.06       45.82      7.73 o 
   3   9   6       66.68       78.11      8.29 o 
   5   9   6       20.16       26.77      8.71 o 
   7   9   6       23.61        7.87      8.48 o 
   9   9   6        6.81       12.53     11.60 o 
  -8  10   6       86.70       82.63     22.11 o 
  -6  10   6       16.36       13.61     14.65 o 
  -4  10   6       39.81       40.49     11.79 o 
  -2  10   6      100.25      134.76     22.53 o 
   0  10   6      168.53      178.47     28.60 o 
   2  10   6      311.37      278.42     31.12 o 
   4  10   6      231.19      241.00     13.67 o 
   6  10   6       88.14       78.17      9.11 o 
   8  10   6       27.11       53.01     10.26 o 
  -5  11   6        7.52       15.09     11.26 o 
  -3  11   6       55.45       56.64     13.81 o 
  -1  11   6      202.39      209.12     60.31 o 
   1  11   6      119.32      162.10     53.01 o 
   3  11   6       83.75       53.98      8.19 o 
   5  11   6       23.97       17.18      8.18 o 
 -13   1   7       14.63       17.46     13.67 o 
 -11   1   7       89.84       79.15     19.10 o 
  -9   1   7      187.73      119.63     24.73 o 
  -7   1   7      581.07      539.41     65.36 o 
  -5   1   7     1619.19     1285.65    109.23 o 
  -3   1   7      861.21      886.93     34.86 o 
  -1   1   7      214.22      211.47     13.53 o 
   1   1   7      148.42      150.06     14.32 o 
   3   1   7      237.01      224.91     42.35 o 
   5   1   7      674.30      653.89     15.15 o 
   7   1   7     1763.97     1736.34     28.64 o 
   9   1   7      372.66      430.61     20.50 o 
  11   1   7      148.57      148.44     18.32 o 
  13   1   7       27.54       20.86     13.37 o 
 -14   2   7       76.79       82.65     32.73 o 
 -12   2   7      158.64      149.61     24.29 o 
 -10   2   7      106.44       67.63     22.99 o 
  -8   2   7      614.24      561.05     34.33 o 
  -6   2   7      610.03      569.92     44.05 o 
  -4   2   7     1585.10     1559.93     85.94 o 
  -2   2   7      808.35      827.29     25.88 o 
   0   2   7     1027.62     1091.77     32.95 o 
   2   2   7      457.75      483.24     23.07 o 
   4   2   7     1216.68     1108.59     64.39 o 
   6   2   7      607.92      680.14     16.22 o 
   8   2   7      646.63      674.91     19.35 o 
  10   2   7      514.23      501.75     24.46 o 
  12   2   7      172.90      109.96     15.33 o 
  14   2   7       79.97       72.12     17.52 o 
 -13   3   7        1.31       -9.68     16.86 o 
 -11   3   7       16.54        7.21     11.67 o 
  -9   3   7       79.22       54.83      9.79 o 
  -7   3   7      312.18      265.20     14.14 o 
  -5   3   7       14.05       10.07      4.56 o 
  -3   3   7      123.96      109.85     10.17 o 
  -1   3   7      392.81      300.00     62.45 o 
   1   3   7       99.89       85.70      6.66 o 
   3   3   7      320.63      265.56     10.85 o 
   5   3   7       93.80       59.50      9.17 o 
   7   3   7      189.75      205.28     23.16 o 
   9   3   7       97.74       96.63     12.28 o 
  11   3   7       51.39       23.65      9.96 o 
  13   3   7        0.39       -7.84     10.62 o 
 -12   4   7      149.63      159.05     19.52 o 
 -10   4   7      104.60       96.58     11.04 o 
  -8   4   7      316.31      350.26     25.54 o 
  -6   4   7       37.15       61.36      8.18 o 
  -4   4   7        8.56        8.92      5.77 o 
  -2   4   7      229.70      254.81     27.45 o 
   0   4   7      128.43      135.59      7.82 o 
   2   4   7      122.16      151.67     12.02 o 
   4   4   7      106.37      111.03      9.74 o 
   6   4   7       10.99       17.55      5.47 o 
   8   4   7       52.99       65.41     11.62 o 
  10   4   7      117.26      122.27     12.70 o 
  12   4   7      125.73      142.86     14.73 o 
 -13   5   7      120.42      142.03     36.29 o 
 -11   5   7      272.08      269.07     41.42 o 
  -9   5   7      691.46      722.25     37.94 o 
  -7   5   7      653.98      668.64     28.97 o 
  -5   5   7      676.06      636.06     42.24 o 
  -3   5   7      162.21      177.87     10.48 o 
  -1   5   7      176.80      195.15     12.20 o 
   1   5   7      179.90      206.75     12.14 o 
   3   5   7      443.76      384.32     46.80 o 
   5   5   7      412.58      422.88     49.66 o 
   7   5   7      438.52      397.71     42.25 o 
   9   5   7      559.45      532.78     26.62 o 
  11   5   7      405.91      465.60     21.70 o 
 -12   6   7       88.88       50.25     12.53 o 
 -10   6   7       93.60       66.84     12.53 o 
  -8   6   7      301.86      252.76     12.37 o 
  -6   6   7      355.00      306.48     21.52 o 
  -4   6   7      694.16      478.78     58.55 o 
  -2   6   7       87.68       75.86      8.66 o 
   0   6   7       18.83       20.84      6.73 o 
   2   6   7        7.02       14.46      7.10 o 
   4   6   7       61.47       52.61      5.73 o 
   6   6   7      479.99      448.36     36.67 o 
   8   6   7      470.17      462.13     38.40 o 
  10   6   7      160.53      130.20     11.66 o 
 -11   7   7        0.02        1.25     15.21 o 
  -9   7   7        8.24        1.11      7.14 o 
  -7   7   7       12.96        6.95      7.40 o 
  -5   7   7       19.50       13.81      4.63 o 
  -3   7   7       36.94       34.88      7.08 o 
  -1   7   7       26.43       33.10      7.68 o 
   1   7   7       94.34       94.39     11.17 o 
   3   7   7       16.12       20.86      5.93 o 
   5   7   7        0.45        0.61      6.92 o 
   7   7   7       13.50        7.14      7.37 o 
   9   7   7        7.82       10.08      7.50 o 
 -10   8   7        9.42        8.94     17.37 o 
  -8   8   7        6.47       -6.71     14.62 o 
  -6   8   7      125.87      106.81     15.57 o 
  -4   8   7      300.87      288.31     48.39 o 
  -2   8   7      230.09      231.99     31.35 o 
   0   8   7      372.77      404.93     16.87 o 
   2   8   7      179.72      244.01     19.85 o 
   4   8   7      111.01       96.08     13.84 o 
   6   8   7      156.88      179.80     18.94 o 
   8   8   7      120.86      117.88     14.24 o 
  -7   9   7      106.77      105.50     25.81 o 
  -5   9   7      194.24      132.24     31.36 o 
  -3   9   7      244.85      257.99     25.96 o 
  -1   9   7      170.00      181.74     25.65 o 
   1   9   7       89.89       96.39     19.15 o 
   3   9   7      204.34      203.19     22.32 o 
   5   9   7      230.91      238.09     34.45 o 
   7   9   7      153.54      167.92     29.39 o 
  -6  10   7       22.99       12.97     15.10 o 
  -4  10   7       20.85       28.76     14.11 o 
  -2  10   7       50.19       30.93     13.14 o 
   0  10   7       33.80       28.20     15.35 o 
   2  10   7        9.76       13.85     10.07 o 
   4  10   7       16.34        9.86      6.95 o 
 -12   0   8       53.21       44.09     36.96 o 
 -10   0   8      298.35      350.01     33.84 o 
  -8   0   8      173.92      123.63     47.87 o 
  -6   0   8     1321.31     1505.10    126.25 o 
  -4   0   8     1354.97     1526.37    130.92 o 
  -2   0   8      844.89      873.35     40.97 o 
   0   0   8      266.14      321.96     39.63 o 
   2   0   8      148.43      163.43     20.93 o 
   4   0   8       72.80       52.73     19.17 o 
   6   0   8      492.11      377.39     50.65 o 
   8   0   8      831.52      739.75     60.54 o 
  10   0   8      267.73      191.42     36.37 o 
  12   0   8      156.51      145.75     23.61 o 
 -13   1   8       46.50       48.09     21.24 o 
 -11   1   8       65.74       47.64     11.25 o 
  -9   1   8      175.56      181.90     30.28 o 
  -7   1   8      295.34      233.64     48.82 o 
  -5   1   8      271.97      248.79     36.84 o 
  -3   1   8      590.69      631.03     19.63 o 
  -1   1   8      167.40      140.04     22.93 o 
   1   1   8      117.54      109.84     16.25 o 
   3   1   8       14.96        7.56      4.40 o 
   5   1   8      171.17      139.06     20.73 o 
   7   1   8       86.94       98.28      8.40 o 
   9   1   8      156.03      124.85     13.01 o 
  11   1   8       74.47       41.62     14.26 o 
 -12   2   8        9.90       21.50     17.40 o 
 -10   2   8       19.48       19.43      9.25 o 
  -8   2   8        1.68       -2.70      8.03 o 
  -6   2   8        9.65        6.98      2.93 o 
  -4   2   8       24.57       21.60      6.28 o 
  -2   2   8        7.01        1.42      7.59 o 
   0   2   8       12.81       13.21      9.38 o 
   2   2   8      142.17      107.44      6.79 o 
   4   2   8      105.01       68.13      9.22 o 
   6   2   8      257.04      201.03     20.95 o 
   8   2   8       29.68       34.22      8.91 o 
  10   2   8        1.83        9.02      9.65 o 
  12   2   8        0.26        4.73      9.80 o 
 -11   3   8      258.01      257.93     29.79 o 
  -9   3   8      327.96      315.74     22.81 o 
  -7   3   8      423.81      368.15     54.79 o 
  -5   3   8        3.89        8.71      6.86 o 
  -3   3   8        3.67        0.94      4.95 o 
  -1   3   8      132.21      181.19     21.42 o 
   1   3   8      684.94      767.78     87.28 o 
   3   3   8     1369.78     1408.01     92.00 o 
   5   3   8     1210.06     1240.95     53.45 o 
   7   3   8      232.08      178.16     21.40 o 
   9   3   8       86.01       79.45     17.04 o 
  11   3   8       14.62       25.46     12.08 o 
 -12   4   8       67.27      105.86     23.80 o 
 -10   4   8      327.43      348.51     57.58 o 
  -8   4   8      399.51      392.88     34.29 o 
  -6   4   8      279.96      259.39     47.18 o 
  -4   4   8        3.55        8.82      7.89 o 
  -2   4   8       16.39        8.67      6.00 o 
   0   4   8      149.49      127.75     17.21 o 
   2   4   8      871.55      865.28     46.28 o 
   4   4   8     1237.23     1192.39     29.54 o 
   6   4   8      474.06      303.60     88.69 o 
   8   4   8      120.76       74.70     10.37 o 
  10   4   8       36.88       15.94     13.35 o 
 -11   5   8       23.84       14.81     10.80 o 
  -9   5   8       22.78       28.89      9.72 o 
  -7   5   8        3.41        6.44      7.74 o 
  -5   5   8        0.48       -2.56      6.16 o 
  -3   5   8        0.09       -0.51      6.21 o 
  -1   5   8       23.01       29.37     14.71 o 
   1   5   8       77.96       72.73      8.49 o 
   3   5   8       63.48       37.66      9.51 o 
   5   5   8      164.15      134.85     15.29 o 
   7   5   8       70.38       55.60     18.00 o 
   9   5   8        3.38        6.07      8.17 o 
 -10   6   8       26.93       20.10      9.59 o 
  -8   6   8       69.02       78.52     12.63 o 
  -6   6   8       77.43       76.31     10.98 o 
  -4   6   8      203.24      204.90     26.90 o 
  -2   6   8      262.38      283.14     17.74 o 
   0   6   8       91.90      126.91     24.24 o 
   2   6   8       26.92       42.58      9.52 o 
   4   6   8        5.26       23.75      9.53 o 
   6   6   8       49.79       48.27      9.96 o 
   8   6   8       93.76      111.96     15.35 o 
  10   6   8      150.75      127.90     28.04 o 
  -9   7   8       38.19       23.16     24.94 o 
  -7   7   8       90.05       61.16     10.20 o 
  -5   7   8      267.77      281.05     47.52 o 
  -3   7   8      237.27      245.53     34.81 o 
  -1   7   8      142.21       85.25     28.80 o 
   1   7   8      178.70      189.76     24.31 o 
   3   7   8       72.29       75.74     10.83 o 
   5   7   8      143.58      159.07     24.32 o 
   7   7   8      279.79      281.49     26.22 o 
  -6   8   8       39.97       28.96     16.86 o 
  -4   8   8       61.59       45.85     13.13 o 
  -2   8   8       44.70       41.72      9.22 o 
   0   8   8        6.63       -2.87     10.96 o 
   2   8   8        6.91        8.35     11.38 o 
   4   8   8       67.42       48.32     12.73 o 
   6   8   8      122.44      120.52     14.81 o 
  -5   9   8       18.19        2.44     15.48 o 
  -3   9   8       15.79        3.34     12.07 o 
  -1   9   8        6.14        3.09      7.51 o 
   1   9   8       12.76        6.39      8.70 o 
   3   9   8        5.27        0.55      7.03 o 
   5   9   8        4.17       14.25     27.61 o 
 -11   1   9      106.47       75.37     19.80 o 
  -9   1   9       95.65      119.70     26.22 o 
  -7   1   9        1.96       -3.71     10.34 o 
  -5   1   9      165.02      211.77     44.10 o 
  -3   1   9      173.62      208.54     18.38 o 
  -1   1   9      258.57      341.35     21.25 o 
   1   1   9      283.33      438.50     47.65 o 
   3   1   9      178.02      212.13     21.37 o 
   5   1   9       72.99       54.99     15.30 o 
   7   1   9      169.28      113.02     12.88 o 
   9   1   9       64.34       39.79     10.42 o 
 -10   2   9      154.36      168.80     36.32 o 
  -8   2   9      279.04      253.11     36.76 o 
  -6   2   9      112.00      119.19     21.61 o 
  -4   2   9       33.34       17.57      9.47 o 
  -2   2   9      143.68      144.09     16.52 o 
   0   2   9      274.20      383.65     27.20 o 
   2   2   9      462.81      572.64     36.96 o 
   4   2   9      383.40      233.48     73.23 o 
   6   2   9      246.37      155.20     38.88 o 
   8   2   9       78.16       61.45     13.85 o 
  10   2   9       98.19      118.80     20.28 o 
  -9   3   9       83.67      125.10     40.61 o 
  -7   3   9       28.89       29.88     10.44 o 
  -5   3   9       14.62        7.42      6.53 o 
  -3   3   9        5.30       10.07      8.07 o 
  -1   3   9       33.97       32.27     13.45 o 
   1   3   9       24.91       39.23     16.36 o 
   3   3   9      161.87       75.34     35.56 o 
   5   3   9       73.42       87.89     17.24 o 
   7   3   9        1.79        1.32      8.21 o 
   9   3   9       10.56        7.06      9.08 o 
 -10   4   9        5.17        9.07     11.75 o 
  -8   4   9       34.53       19.04     10.99 o 
  -6   4   9       75.03       69.09     15.34 o 
  -4   4   9       41.40       45.83      8.29 o 
  -2   4   9       43.72       55.82     10.27 o 
   0   4   9       67.42      127.26     19.18 o 
   2   4   9       51.65       66.82     31.84 o 
   4   4   9      173.92      151.96     15.10 o 
   6   4   9       24.03       36.45     13.42 o 
   8   4   9        3.59       22.14     10.40 o 
  -9   5   9       82.32       92.41     13.92 o 
  -7   5   9      116.94      119.02     21.45 o 
  -5   5   9       88.40       90.88     16.17 o 
  -3   5   9      150.56      154.18     31.76 o 
  -1   5   9      323.92      347.01     52.45 o 
   1   5   9      333.77      406.95     37.77 o 
   3   5   9      393.92      386.90     72.55 o 
   5   5   9      144.76      148.35     16.00 o 
   7   5   9       53.34       34.99     11.51 o 
  -8   6   9        8.32       20.00     12.40 o 
  -6   6   9       29.88       24.31      8.00 o 
  -4   6   9      100.90       87.31     10.07 o 
  -2   6   9       89.51       75.63     14.44 o 
   0   6   9      214.21      256.37     86.88 o 
   2   6   9      266.50      236.18     17.03 o 
   4   6   9       96.42      113.72     11.86 o 
   6   6   9       63.01       51.16     12.19 o 
  -5   7   9        0.00        5.32      8.19 o 
  -3   7   9        2.56        2.78      7.70 o 
  -1   7   9       11.18       26.31     11.01 o 
   1   7   9        3.74        1.66     11.81 o 
   3   7   9        4.76       16.31      9.55 o 
   5   7   9        1.37       28.97     19.35 o 
  -2   8   9       23.20       30.10     10.46 o 
   0   8   9       23.58       47.28     12.57 o 
   2   8   9       14.67        4.30      9.13 o 
  -8   0  10        1.54       11.78     22.71 o 
  -6   0  10       11.56        4.99     15.52 o 
  -4   0  10      152.83      174.22     22.88 o 
  -2   0  10      341.68      457.17    109.99 o 
   0   0  10      657.22      882.16     84.61 o 
   2   0  10      332.92      404.34     40.52 o 
   4   0  10       54.54       63.68     24.49 o 
   6   0  10       24.66       25.83     37.41 o 
   8   0  10       85.69      134.93     33.84 o 
  -7   1  10        1.74       -6.76     15.25 o 
  -5   1  10        1.24       -1.15     12.41 o 
  -3   1  10       77.36       86.37     18.38 o 
  -1   1  10      207.41      237.83     22.13 o 
   1   1  10      211.88      255.67     23.76 o 
   3   1  10       93.17      105.12     19.35 o 
   5   1  10       16.43       16.16     23.19 o 
   7   1  10        8.45        2.17     12.53 o 
  -8   2  10       18.45       26.21     12.45 o 
  -6   2  10       32.58       55.51     16.58 o 
  -4   2  10       29.44       39.54     13.65 o 
  -2   2  10        0.84       12.81     11.70 o 
   0   2  10        1.93       -4.00     13.95 o 
   2   2  10        0.43       -2.57     12.09 o 
   4   2  10        0.86       12.91     16.27 o 
   6   2  10       11.75       14.06     13.46 o 
  -7   3  10      199.14      310.77     48.40 o 
  -5   3  10      145.81      176.64     26.55 o 
  -3   3  10      116.68      117.13     16.21 o 
  -1   3  10       54.72       84.93     17.67 o 
   1   3  10       39.29       55.62     19.95 o 
   3   3  10       60.69       86.22     18.26 o 
   5   3  10      127.94       54.24     30.04 o 
   7   3  10       49.42       54.77     43.64 o 
  -6   4  10      111.62      113.15     25.52 o 
  -4   4  10       78.38       91.57     15.17 o 
  -2   4  10       68.75       86.85     17.94 o 
   0   4  10       75.94       84.83     17.25 o 
   2   4  10       59.06       80.10     17.92 o 
   4   4  10      119.52      149.35     26.81 o 
   6   4  10       43.48       15.13     16.56 o 
  -5   5  10       10.50       -2.52      8.76 o 
  -3   5  10        8.77        8.78     10.28 o 
  -1   5  10        0.25       19.69     17.09 o 
   1   5  10        3.42       49.33     18.75 o 
   3   5  10        0.85        2.71     22.47 o 
  -2   6  10       45.97       66.58     16.07 o 
   0   6  10       60.18       58.25     20.43 o 
   2   6  10       77.78       71.33     17.16 o 
  -3   1  11       78.62       94.78     17.46 o 
  -1   1  11       66.60       58.00     15.79 o 
   1   1  11       72.21       70.85     24.12 o 
   3   1  11       22.04       32.44     28.96 o 
  -2   2  11      148.12      164.27     25.12 o 
   0   2  11       70.66      116.88     24.16 o 
   2   2  11       36.38       60.96     19.81 o 
                                                 
